# Supplementary material for: High-Altitude Extreme Environments Drive Convergent Evolution of Skin Microbiota in Humans and Horses
Source: Microorganisms. 2025 Dec 26;14(1):57. doi: 10.3390/microorganisms14010057 (PMC12843950; doi:10.3390/microorganisms14010057)
Supplement: Supplementary file 1 [file microorganisms-14-00057-s001.zip]

Archive with 1 entries (1 files):
- microorganisms-4017059-supplementary.pdf
